# Supplementary material for: The State of the Art in Transcriptomics and Proteomics of Clinically Relevant Sporothrix Species
Source: J Fungi (Basel). 2023 Jul 27;9(8):790. doi: 10.3390/jof9080790 (PMC10455387; doi:10.3390/jof9080790)
Supplement: Supplementary file 1 [file jof-09-00790-s001.zip]

Archive with 1 entries (1 files):
- jof-2503091-supplementary.pdf
